# Supplementary material for: Beyond pathogens: the intriguing genetic legacy of endogenous retroviruses in host physiology
Source: Front Cell Infect Microbiol. 2024 Apr 9;14:1379962. doi: 10.3389/fcimb.2024.1379962 (PMC11035796; doi:10.3389/fcimb.2024.1379962)
Supplement: Supplementary File 1 — Table containing all entries (with respective D.O.I and links) used to construct the Figure 1 . [file Table_1.xlsx]

## Sheet: Planilha1
Disease/Disorder	HERV family	Author	DOI
Alzheimer	HERV-W	2001 Johnston	https://doi.org/10.1002/ana.1131
Alzheimer	HERV-K	2018 Sun	https://doi.org/10.1038%2Fs41593-018-0194-1
Alzheimer	HERV-H	2018 Sun	https://doi.org/10.1038%2Fs41593-018-0194-1
Alzheimer	HERV-L	2018 Sun	https://doi.org/10.1038%2Fs41593-018-0194-1
Alzheimer	HERV-K	2020 Dembny	https://doi.org/10.1172%2Fjci.insight.131093
Alzheimer	HERV-K	2021 Grundman	https://doi.org/10.1371/journal.pone.0251611
Alzheimer	HERV-L	2021 Grundman	https://doi.org/10.1371/journal.pone.0251611
Alzheimer	HERV-K	2023 Dawson	https://doi.org/10.3389%2Ffnagi.2023.1186470
Amyotrophic Lateral Sclerosis	HERV-K	2012 Douville	https://doi.org/10.1002/ana.22149
Amyotrophic Lateral Sclerosis	HERV-K	2022 Steiner	https://doi.org/10.1002/ana.26452
Amyotrophic Lateral Sclerosis	HERV-K	2022 Garcia-Montojo	https://doi.org/10.1002/ana.26466
Amyotrophic Lateral Sclerosis	HERV-K	2022 Ishihara	https://doi.org/10.1016/j.neures.2022.01.009
Amyotrophic Lateral Sclerosis	HERV-K	2021 Garcia-Montojo	https://doi.org/10.1016%2Fj.jns.2021.117358
Amyotrophic Lateral Sclerosis	HERV-K	2021 Jones	https://doi.org/10.1038%2Fs41598-021-93742-3
Amyotrophic Lateral Sclerosis	HERV-K	2021 phan	https://doi.org/10.1038%2Fs43856-021-00060-w
Amyotrophic Lateral Sclerosis	HERV-K	2018 Arru	https://doi.org/10.1111/ene.13648
Amyotrophic Lateral Sclerosis	HERV-K	2019 Li	https://doi.org/10.1126/scitranslmed.aac8201
Amyotrophic Lateral Sclerosis	HERV-K	2018 Mayer	https://doi.org/10.1186/s13024-018-0275-3
Amyotrophic Lateral Sclerosis	HERV-K	2019 Garson	https://doi.org/10.1186/s40478-019-0698-2
Amyotrophic Lateral Sclerosis	HERV-K	2020 Di Curzio	https://doi.org/10.3390%2Fcells9071584
Amyotrophic Lateral Sclerosis	HERV-K	2024 Moreno-Martinez	https://doi.org/10.3390%2Fijms25031549
Amyotrophic Lateral Sclerosis	HERV-K	2021 Arru	https://doi.org/10.3390%2Fmicroorganisms9081784
Amyotrophic Lateral Sclerosis	HERV-K	2021 Simula	https://doi.org/10.3390%2Fv13112301
Amyotrophic Lateral Sclerosis	HERV-W	2009 Oluwole	https://www.tandfonline.com/doi/full/10.1080/17482960600864207
Autism Spectrum Disorder	HERV-H	2016 Balestrieri	http://www.newmicrobiologica.org/PUB/allegati_pdf/2016/3/228.pdf
Autism Spectrum Disorder	HERV-W	2022 Cipriani	https://doi.org/10.1186%2Fs12977-022-00603-6
Autism Spectrum Disorder	HERV-H	2022 Cipriani	https://doi.org/10.1186%2Fs12977-022-00603-6
Autism Spectrum Disorder	HERV-K	2022 Cipriani	https://doi.org/10.1186%2Fs12977-022-00603-6
Autism Spectrum Disorder	HERV-W	2012 Balestrieri	https://doi.org/10.1371/journal.pone.0048831
Autism Spectrum Disorder	HERV-H	2012 Balestrieri	https://doi.org/10.1371/journal.pone.0048831
Autism Spectrum Disorder	HERV-H	2019 Balestrieri	https://doi.org/10.3389/fimmu.2019.02244
Autism Spectrum Disorder	HERV-W	2022 Carta	https://doi.org/10.3390/biomedicines10061365
Autism Spectrum Disorder	HERV-W	2022 Tovo	https://doi.org/10.3390%2Fijms23115964
Autism Spectrum Disorder	HERV-K	2022 Tovo	https://doi.org/10.3390%2Fijms23115964
Autism Spectrum Disorder	HERV-H	2022 Tovo	https://doi.org/10.3390%2Fijms23115964
Bipolar Disorder	HERV-W	2007 Weis	https://doi.org/10.1007/s00702-006-0599-y
Bipolar Disorder	HERV-W	2021 Tamouza	https://doi.org/10.1038/s41398-021-01499-0
Bipolar Disorder	HERV-W	2012 Perron 2	https://doi.org/10.1038/tp.2012.125
Bipolar Disorder	HERV-K	2005 Frank	https://doi.org/10.1128/jvi.79.17.10890-10901.2005
Bipolar Disorder	HERV-W	2019 Fang Li	https://doi.org/10.1371%2Fjournal.pone.0207353
Bipolar Disorder	HERV-K	2020 Yegin	https://doi.org/10.2217/fmb-2020-0166
Brain cancer	HERV-K	1996 Sauter et al. 1996 8813125	http://aacrjournals.org/cancerres/article-pdf/56/19/4362/2461646/cr0560194362.pdf
Brain cancer	HERV-R	2021 Kasperek et al. 2021 34318590	https://doi.org/10.1002/1878-0261.13069
Brain cancer	HERV-R	1988 Cohen et al. 1988 3356751	https://doi.org/10.1002/jcb.240360203
Brain cancer	HERV-K	2018 Håvik et al. 2018 30168016	https://doi.org/10.1007/s13365-018-0669-6
Brain cancer	HERV-K	2013 Chen et al. 2013 23307033	https://doi.org/10.1038/leu.2013.8
Brain cancer	HERV-K	2021 Doucet-O'Hare et al. 2021 34145313	https://doi.org/10.1038/s41598-021-92223-x
Brain cancer	HERV-W	2004 Yi et al. 2004 15105536	https://doi.org/10.1099/vir.0.79791-0
Brain cancer	HERV-W	2007 Mameli et al. 2007 17170460	https://doi.org/10.1099/vir.0.81890-0
Brain cancer	HERV-W	2016 Hu et al. 2016 26818268	https://doi.org/10.1111/apm.12494
Brain cancer	HERV-W	2015 Buslei et al. 2015 24635849	https://doi.org/10.1111/nan.12136
Brain cancer	HERV-R	2015 Buslei et al. 2015 24635849	https://doi.org/10.1111/nan.12136
Brain cancer	HERV-K	1995 Sauter et al. 1995 7983737	https://doi.org/10.1128/jvi.69.1.414-421.1995
Brain cancer	HERV-K	2021 Maze et al. 2021 34853069	https://doi.org/10.1158/0008-5472.can-20-3857
Brain cancer	HERV-K	2023 Shah	https://doi.org/10.1172/jci167929
Brain cancer	HERV-K	2008 Flockerzi et al. 2008 18664271	https://doi.org/10.1186/1471-2164-9-354
Brain cancer	HERV-K	2014 Kessler et al. 2014 24642114	https://doi.org/10.1186/1756-0500-7-159
Brain cancer	HERV-W	2021 Wieland et al. 2021 34026614	https://doi.org/10.3389/fonc.2021.637522
Brain cancer	HERV-K	2021 Wieland et al. 2021 34026614	https://doi.org/10.3389/fonc.2021.637522
Brain cancer	HERV-L	2021 Yuan et al. 2021 33917421	https://doi.org/10.3390/microorganisms9040764
Brain cancer	HERV-K	2021 Yuan et al. 2021 33917421	https://doi.org/10.3390/microorganisms9040764
Brain cancer	HERV-W	2008 HS KIM	https://link.springer.com/article/10.1007/s00705-008-0159-x
Brain cancer	HERV-R	2021 Yuan et al. 2021 33917421	https://pubmed.ncbi.nlm.nih.gov/33917421
Breast cancer	HERV-K	2002 Armbruester et al. 2002 12060620	http://aacrjournals.org/clincancerres/article-pdf/8/6/1800/2084498/1800.pdf
Breast cancer	HERV-K	2002 Schiavetti et al. 2002 12359761	https://aacrjournals.org/cancerres/article-pdf/62/19/5510/2497139/ch1902005510.pdf
Breast cancer	HERV-K	2001 Wang-Johanning et al. 2001 11410490	https://aacrjournals.org/clincancerres/article-pdf/7/6/1553/2078766/df060101553.pdf
Breast cancer	HERV-K	2014 Wang-Johanning et al. 2014 23873154	https://doi.org/10.1002/ijc.28389
Breast cancer	HERV-R	1988 Cohen et al. 1988 3356751	https://doi.org/10.1002/jcb.240360203
Breast cancer	HERV-K	2005 Ejthadi et al. 2005 15449135	https://doi.org/10.1007/s00705-004-0378-8
Breast cancer	HERV-H	2009 Liang et al. 2009 19289097	https://doi.org/10.1016/j.bbrc.2009.03.058
Breast cancer	HERV-R	2006 Kim et al. 2006 16443335	https://doi.org/10.1016/j.gene.2005.11.008
Breast cancer	HERV-K	1997 Willer et al. 1997 9421877	https://doi.org/10.1023/a:1007910924177
Breast cancer	HERV-K	2013 Chen et al. 2013 23307033	https://doi.org/10.1038/leu.2013.8
Breast cancer	HERV-K	2003 Wang-Johanning et al. 2003 12629516	https://doi.org/10.1038/sj.onc.1206241
Breast cancer	HERV-K	2017 Johanning et al. 2017 28165048	https://doi.org/10.1038/srep41960
Breast cancer	HERV-K	1993 Vogetseder et al. 1993 8396402	https://doi.org/10.1089/aid.1993.9.687
Breast cancer	HERV-K	1997 Yin et al. 1997 9100993	https://doi.org/10.1089/aid.1997.13.507
Breast cancer	HERV-K	2014 Wallace et al. 2014 24858205	https://doi.org/10.1093/carcin/bgu114
Breast cancer	HERV-K	2012 Wang-Johanning et al. 2012 22247020	https://doi.org/10.1093/jnci/djr540
Breast cancer	HERV-E	2006 Pichon et al. 2006 16554552	https://doi.org/10.1093/nar/gkl086
Breast cancer	HERV-L	2006 Pichon et al. 2006 16554552	https://doi.org/10.1093/nar/gkl086
Breast cancer	HERV-R	2006 Pichon et al. 2006 16554552	https://doi.org/10.1093/nar/gkl086
Breast cancer	HERV-K	2006 Pichon et al. 2006 16554552	https://doi.org/10.1093/nar/gkl086
Breast cancer	HERV-H	2004 Yi et al. 2004 15105536	https://doi.org/10.1099/vir.0.79791-0
Breast cancer	HERV-W	2004 Yi et al. 2004 15105536	https://doi.org/10.1099/vir.0.79791-0
Breast cancer	HERV-K	2022 Bonaventura et al. 2022 35080970	https://doi.org/10.1126/sciadv.abj3671
Breast cancer	HERV-K	2008 Contreras-Galindo et al. 2008 18632860	https://doi.org/10.1128/jvi.00646-08
Breast cancer	HERV-E	2008 Frank et al. 2008 18077721	https://doi.org/10.1128/jvi.02115-07
Breast cancer	HERV-W	2008 Frank et al. 2008 18077721	https://doi.org/10.1128/jvi.02115-07
Breast cancer	HERV-K	2008 Frank et al. 2008 18077721	https://doi.org/10.1128/jvi.02115-07
Breast cancer	HERV-K	1995 Sauter et al. 1995 7983737	https://doi.org/10.1128/jvi.69.1.414-421.1995
Breast cancer	HERV-K	1995 Seifarth et al. 1995 7545247	https://doi.org/10.1128/jvi.69.10.6408-6416.1995
Breast cancer	HERV-K	1996 Patience et al. 1996 8642702	https://doi.org/10.1128/jvi.70.4.2654-2657.1996
Breast cancer	HERV-R	2014 Kang et al. 2014 24043713	https://doi.org/10.1136/jclinpath-2013-201841
Breast cancer	HERV-K	2008 Wang-Johanning et al. 2008 18632641	https://doi.org/10.1158/0008-5472.can-07-6838
Breast cancer	HERV-H	2014 Kudo-Saito et al. 2014 24590808	https://doi.org/10.1158/0008-5472.can-13-1349
Breast cancer	HERV-E	2021 Steiner et al. 2021 33941616	https://doi.org/10.1158/0008-5472.can-20-3975
Breast cancer	HERV-H	2021 Steiner et al. 2021 33941616	https://doi.org/10.1158/0008-5472.can-20-3975
Breast cancer	HERV-L	2021 Steiner et al. 2021 33941616	https://doi.org/10.1158/0008-5472.can-20-3975
Breast cancer	HERV-K	2021 Steiner et al. 2021 33941616	https://doi.org/10.1158/0008-5472.can-20-3975
Breast cancer	HERV-R	2021 Steiner et al. 2021 33941616	https://doi.org/10.1158/0008-5472.can-20-3975
Breast cancer	HERV-K	2013 Reis et al. 2013 24081977	https://doi.org/10.1158/1078-0432.ccr-12-3580
Breast cancer	HERV-E	1996 Turbeville et al. 1996 9068005	https://doi.org/10.1159/000164053
Breast cancer	HERV-W	2024 Záveský	https://doi.org/10.1159/000538021
Breast cancer	HERV-K	2024 Záveský	https://doi.org/10.1159/000538021
Breast cancer	HERV-K	2011 Zhao et al. 2011 22593804	https://doi.org/10.1177/1947601911431841
Breast cancer	HERV-K	2008 Flockerzi et al. 2008 18664271	https://doi.org/10.1186/1471-2164-9-354
Breast cancer	HERV-K	2024 Liang	https://doi.org/10.1186/s12977-024-00636-z
Breast cancer	HERV-K	2020 Kaplan et al. 2020 32165916	https://doi.org/10.1186/s13027-020-00284-w
Breast cancer	HERV-K	2008 Golan et al. 2008 18516289	https://doi.org/10.1593/neo.07986
Breast cancer	HERV-K	2016 Zhou et al. 2016 27557521	https://doi.org/10.18632/oncotarget.11455
Breast cancer	HERV-H	2014 Rhyu et al. 2014 24964007	https://doi.org/10.3390/ijms15069173
Breast cancer	HERV-R	2014 Rhyu et al. 2014 24964007	https://doi.org/10.3390/ijms15069173
Breast cancer	HERV-K	2014 Rhyu et al. 2014 24964007	https://doi.org/10.3390/ijms15069173
Breast cancer	HERV-K	2021 Ko et al. 2021 33691904	https://doi.org/10.5483/bmbrep.2021.54.7.246
Chronic Fatigue Syndrome	HERV-K	2013 Oakes	https://doi.org/10.1093/cid/cit086
Chronic Fatigue Syndrome	HERV-H	2023 Giménez-Orenga	https://doi.org/10.1101/2023.10.05.561025
Chronic Fatigue Syndrome	HERV-W	2023 Giménez-Orenga	https://doi.org/10.1101/2023.10.05.561025
Chronic Fatigue Syndrome	HERV-K	2023 Giménez-Orenga	https://doi.org/10.1101/2023.10.05.561025
Chronic Fatigue Syndrome	HERV-L	2023 Giménez-Orenga	https://doi.org/10.1101/2023.10.05.561025
Chronic Fatigue Syndrome	HERV-K	2019 Rodrigues	https://doi.org/10.1186/s13317-019-0122-8
Chronic Fatigue Syndrome	HERV-K	2022 Apostolou	https://doi.org/10.3389/fimmu.2022.949787
COVID-19	HERV-W	2021 Balestrieri	https://doi.org/10.1016/j.ebiom.2021.103341
COVID-19	HERV-W	2023 Charvet	https://doi.org/10.1016/j.isci.2023.106604
COVID-19	HERV-W	2023 Tamouza	https://doi.org/10.1038/s41398-023-02575-3
COVID-19	HERV-L	2021 Ferrarini	https://doi.org/10.1038%2Fs42003-021-02095-0
COVID-19	HERV-K	2021 Ferrarini	https://doi.org/10.1038%2Fs42003-021-02095-0
COVID-19	HERV-H	2021 Kitsou	https://doi.org/10.1128/spectrum.01260-21
COVID-19	HERV-W	2021 Kitsou	https://doi.org/10.1128/spectrum.01260-21
COVID-19	HERV-L	2021 Kitsou	https://doi.org/10.1128/spectrum.01260-21
COVID-19	HERV-E	2021 Kitsou	https://doi.org/10.1128/spectrum.01260-21
COVID-19	HERV-W	2022 Simula	https://doi.org/10.1128/spectrum.01280-22
COVID-19	HERV-K	2023 Grandi	https://doi.org/10.1128%2Fspectrum.02516-22
COVID-19	HERV-E	2023 Grandi	https://doi.org/10.1128%2Fspectrum.02516-22
COVID-19	HERV-W	2023 Grandi	https://doi.org/10.1128%2Fspectrum.02516-22
COVID-19	HERV-H	2023 Grandi	https://doi.org/10.1128%2Fspectrum.02516-22
COVID-19	HERV-L	2023 Grandi	https://doi.org/10.1128%2Fspectrum.02516-22
COVID-19	HERV-H	2021 Marston	https://doi.org/10.1172%2Fjci.insight.147170
COVID-19	HERV-E	2021 Marston	https://doi.org/10.1172%2Fjci.insight.147170
COVID-19	HERV-K	2021 Marston	https://doi.org/10.1172%2Fjci.insight.147170
COVID-19	HERV-W	2021 Marston	https://doi.org/10.1172%2Fjci.insight.147170
COVID-19	HERV-L	2021 Marston	https://doi.org/10.1172%2Fjci.insight.147170
COVID-19	HERV-K	2022 Temerozo	https://doi.org/10.1186/s40168-022-01260-9
COVID-19	HERV-R	2023 Ansari	https://doi.org/10.15252/embr.202255900
COVID-19	HERV-E	2023 Ansari	https://doi.org/10.15252/embr.202255900
COVID-19	HERV-K	2023 Ansari	https://doi.org/10.15252/embr.202255900
COVID-19	HERV-W	2023 Ansari	https://doi.org/10.15252/embr.202255900
COVID-19	HERV-W	2022 Giménez-Orenga	https://doi.org/10.3389/fimmu.2022.1020064
COVID-19	HERV-K	2022 Apostolou	https://doi.org/10.3389/fimmu.2022.949787
COVID-19	HERV-W	2023 Petrone	https://doi.org/10.3389/fmicb.2023.1155624
COVID-19	HERV-K	2023 Petrone	https://doi.org/10.3389/fmicb.2023.1155624
COVID-19	HERV-H	2021 Tovo	https://doi.org/10.3390/ijms22147481
COVID-19	HERV-K	2021 Tovo	https://doi.org/10.3390/ijms22147481
COVID-19	HERV-W	2021 Tovo	https://doi.org/10.3390/ijms22147481
COVID-19	HERV-K	2022 Guo	https://doi.org/10.3390/v14050996
Gastrointestinal cancer	HERV-R	2021 Kasperek et al. 2021 34318590	https://doi.org/10.1002/1878-0261.13069
Gastrointestinal cancer	HERV-W	2021 Kasperek et al. 2021 34318590	https://doi.org/10.1002/1878-0261.13069
Gastrointestinal cancer	HERV-H	2007 Wentzensen et al. 2007 17546591	https://doi.org/10.1002/ijc.22826
Gastrointestinal cancer	HERV-R	1988 Cohen et al. 1988 3356751	https://doi.org/10.1002/jcb.240360203
Gastrointestinal cancer	HERV-H	2009 Liang et al. 2009 19289097	https://doi.org/10.1016/j.bbrc.2009.03.058
Gastrointestinal cancer	HERV-W	2009 Larsen et al. 2009 19327884	https://doi.org/10.1016/j.canlet.2009.02.008
Gastrointestinal cancer	HERV-R	2006 Kim et al. 2006 16443335	https://doi.org/10.1016/j.gene.2005.11.008
Gastrointestinal cancer	HERV-H	2006 Pichon et al. 2006 16554552	https://doi.org/10.1093/nar/gkl086
Gastrointestinal cancer	HERV-H	2010 Gimenez et al. 2010 20053729	https://doi.org/10.1093/nar/gkp1214
Gastrointestinal cancer	HERV-H	2004 Yi et al. 2004 15105536	https://doi.org/10.1099/vir.0.79791-0
Gastrointestinal cancer	HERV-W	2004 Yi et al. 2004 15105536	https://doi.org/10.1099/vir.0.79791-0
Gastrointestinal cancer	HERV-H	2020 Hu et al. 2020 31883303	https://doi.org/10.1111/jcmm.14812
Gastrointestinal cancer	HERV-R	2014 Kang et al. 2014 24043713	https://doi.org/10.1136/jclinpath-2013-201841
Gastrointestinal cancer	HERV-H	2022 Yang et al. 2022 35252444	https://doi.org/10.1155/2022/3924400
Gastrointestinal cancer	HERV-H	2014 Kudo-Saito et al. 2014 24590808	https://doi.org/10.1158/0008-5472.can-13-1349
Gastrointestinal cancer	HERV-R	2021 Steiner et al. 2021 33941616	https://doi.org/10.1158/0008-5472.can-20-3975
Gastrointestinal cancer	HERV-E	2021 Steiner et al. 2021 33941616	https://doi.org/10.1158/0008-5472.can-20-3975
Gastrointestinal cancer	HERV-H	2021 Steiner et al. 2021 33941616	https://doi.org/10.1158/0008-5472.can-20-3975
Gastrointestinal cancer	HERV-L	2021 Steiner et al. 2021 33941616	https://doi.org/10.1158/0008-5472.can-20-3975
Gastrointestinal cancer	HERV-W	2021 Steiner et al. 2021 33941616	https://doi.org/10.1158/0008-5472.can-20-3975
Gastrointestinal cancer	HERV-H	2008 Alves et al. 2008 18581998	https://doi.org/10.1158/1424-9634.DCL-11.8.1
Gastrointestinal cancer	HERV-E	1996 Turbeville et al. 1996 9068005	https://doi.org/10.1159/000164053
Gastrointestinal cancer	HERV-R	2015 Diaz-Carballo et al. 2015 26260344	https://doi.org/10.1186/s13046-015-0199-5
Gastrointestinal cancer	HERV-W	2015 Díaz-Carballo et al. 2015 26260344	https://doi.org/10.1186/s13046-015-0199-5
Gastrointestinal cancer	HERV-H	2016 Mullins et al. 2016 27119520	https://doi.org/10.1371/journal.pone.0153349
Gastrointestinal cancer	HERV-H	2021 Yuan et al. 2021 33410766	https://doi.org/10.1530/erc-20-0337
Gastrointestinal cancer	HERV-H	2009 Liang et al. 2009 21637440	https://doi.org/10.1590/s1415-47572009005000082
Gastrointestinal cancer	HERV-H	2015 Pérot et al. 2015 26517682	https://doi.org/10.18632/oncotarget.5539
Gastrointestinal cancer	HERV-H	2018 Zhu and Dong 2018 29593422	https://doi.org/10.2147/ott.s160493
Gastrointestinal cancer	HERV-H	2024 Wang	https://doi.org/10.2174/0115680096290709240102064645
Gastrointestinal cancer	HERV-H	2023 Gawesh	https://doi.org/10.31557/apjcp.2023.24.12.4309
Gastrointestinal cancer	HERV-W	2019 Ferrari et al. 2019 31357477	https://doi.org/10.3390/ijms20153669
Gastrointestinal cancer	HERV-R	1998 Anderson et al. 1998 9458354	https://doi.org/10.3892/ijo.12.2.309
Gastrointestinal cancer	HERV-K	2023 Tavakolian	https://doi.org/10.4103/abr.abr_288_22
Gastrointestinal cancer	HERV-R	2021 Ko et al. 2021 33691904	https://doi.org/10.5483/bmbrep.2021.54.7.246
HIV-associated neurocognitive disorder (HAND)	HERV-K	2017 Douville	https://doi.org/10.3389%2Ffmicb.2017.01986
Leukemia	HERV-K	1996 Sauter et al. 1996 8813125	http://aacrjournals.org/cancerres/article-pdf/56/19/4362/2461646/cr0560194362.pdf
Leukemia	HERV-K	2002 Armbruester et al. 2002 12060620	http://aacrjournals.org/clincancerres/article-pdf/8/6/1800/2084498/1800.pdf
Leukemia	HERV-R	1996 Larsson et al. 1996 8707424	https://doi.org/10.1002/(sici)1097-0215(19960729)67:3%3C451::aid-ijc23%3E3.0.co;2-9
Leukemia	HERV-R	2021 Kasperek et al. 2021 34318590	https://doi.org/10.1002/1878-0261.13069
Leukemia	HERV-W	2021 Kasperek et al. 2021 34318590	https://doi.org/10.1002/1878-0261.13069
Leukemia	HERV-K	2017 Bergallo et al. 2017 28821995	https://doi.org/10.1007/s00705-017-3526-7
Leukemia	HERV-K	2023 Camargo-Forero	https://doi.org/10.1007/s00705-023-05747-0
Leukemia	HERV-W	2010 Sun et al. 2010 20362331	https://doi.org/10.1016/j.leukres.2010.03.016
Leukemia	HERV-K	2014 Fischer et al. 2014 25180156	https://doi.org/10.1016/j.lrr.2014.06.005
Leukemia	HERV-E	2008 Prusty et al. 2008 18929381	https://doi.org/10.1016/j.virol.2008.09.006
Leukemia	HERV-K	1997 Willer et al. 1997 9421877	https://doi.org/10.1023/a:1007910924177
Leukemia	HERV-K	2013 Chen et al. 2013 23307033	https://doi.org/10.1038/leu.2013.8
Leukemia	HERV-E	2020 Saini et al. 2020 33168830	https://doi.org/10.1038/s41467-020-19464-8
Leukemia	HERV-H	2020 Saini et al. 2020 33168830	https://doi.org/10.1038/s41467-020-19464-8
Leukemia	HERV-W	2020 Saini et al. 2020 33168830	https://doi.org/10.1038/s41467-020-19464-8
Leukemia	HERV-K	2020 Saini et al. 2020 33168830	https://doi.org/10.1038/s41467-020-19464-8
Leukemia	HERV-K	2002 Depil et al. 2002 11840292	https://doi.org/10.1038/sj.leu.2402355
Leukemia	HERV-H	2004 Iwabuchi et al. 2004 15512821	https://doi.org/10.1080/10428190412331272758
Leukemia	HERV-K	2023 Li	https://doi.org/10.1089/aid.2023.0037
Leukemia	HERV-W	2016 Alqahtani et al. 2016 27576335	https://doi.org/10.1093/mutage/gew043
Leukemia	HERV-H	2004 Yi et al. 2004 15105536	https://doi.org/10.1099/vir.0.79791-0
Leukemia	HERV-W	2004 Yi et al. 2004 15105536	https://doi.org/10.1099/vir.0.79791-0
Leukemia	HERV-K	1995 Sauter et al. 1995 7983737	https://doi.org/10.1128/jvi.69.1.414-421.1995
Leukemia	HERV-K	2013 Januszkiewicz-Lewandowska et al. 2013 23328642	https://doi.org/10.1159/000345407
Leukemia	HERV-K	1993 Brodsky et al. 1993 7683217	https://doi.org/10.1182/blood.V81.9.2369.2369
Leukemia	HERV-W	2023 Shen	https://doi.org/10.3389/fcimb.2023.1339673
Leukemia	HERV-E	2021 Engel et al. 2021 33996550	https://doi.org/10.3389/fonc.2021.637981
Leukemia	HERV-K	2008 Ishida et al. 2008 19006261	https://www.ncbi.nlm.nih.gov/pmc/articles/PMC2935773/pdf/1424-9634-08-015.pdf
Lymphoma	HERV-K	1996 Sauter et al. 1996 8813125	http://aacrjournals.org/cancerres/article-pdf/56/19/4362/2461646/cr0560194362.pdf
Lymphoma	HERV-K	2002 Armbruester et al. 2002 12060620	http://aacrjournals.org/clincancerres/article-pdf/8/6/1800/2084498/1800.pdf
Lymphoma	HERV-H	2019 Barth et al. 2019 30707417	https://doi.org/10.1007/s11033-019-04640-x
Lymphoma	HERV-K	2019 Barth et al. 2019 30707417	https://doi.org/10.1007/s11033-019-04640-x
Lymphoma	HERV-W	2020 Laukkanen et al. 2020 31883959	https://doi.org/10.1016/j.jid.2019.11.021
Lymphoma	HERV-W	2010 Sun et al. 2010 20362331	https://doi.org/10.1016/j.leukres.2010.03.016
Lymphoma	HERV-K	1997 Willer et al. 1997 9421877	https://doi.org/10.1023/a:1007910924177
Lymphoma	HERV-E	2023 Fang	https://doi.org/10.1038%2Fs41392-023-01626-x
Lymphoma	HERV-K	2023 Fang	https://doi.org/10.1038%2Fs41392-023-01626-x
Lymphoma	HERV-K	2023 Li	https://doi.org/10.1089/aid.2023.0037
Lymphoma	HERV-H	2004 Yi et al. 2004 15105536	https://doi.org/10.1099/vir.0.79791-0
Lymphoma	HERV-W	2004 Yi et al. 2004 15105536	https://doi.org/10.1099/vir.0.79791-0
Lymphoma	HERV-K	2008 Contreras-Galindo et al. 2008 18632860	https://doi.org/10.1128/jvi.00646-08
Lymphoma	HERV-K	2014 Dube et al. 2014 24920813	https://doi.org/10.1128/jvi.01147-14
Lymphoma	HERV-K	1995 Sauter et al. 1995 7983737	https://doi.org/10.1128/jvi.69.1.414-421.1995
Lymphoma	HERV-R	2014 Kang et al. 2014 24043713	https://doi.org/10.1136/jclinpath-2013-201841
Lymphoma	HERV-W	2016 Fava et al. 2016 26580164	https://doi.org/10.1159/000438669
Lymphoma	HERV-K	2016 Fava et al. 2016 26580164	https://doi.org/10.1159/000438669
Lymphoma	HERV-K	2013 Perzova et al. 2013 24365054	https://doi.org/10.1186/1743-422x-10-360
Lymphoma	HERV-K	2020 Tatiewicz et al. 2020 32055257	https://doi.org/10.1186/s13100-020-0204-1
Lymphoma	HERV-E	2013 Maliniemi et al. 2013 24098463	https://doi.org/10.1371/journal.pone.0076281
Lymphoma	HERV-W	2013 Maliniemi et al. 2013 24098463	https://doi.org/10.1371/journal.pone.0076281
Lymphoma	HERV-K	2013 Maliniemi et al. 2013 24098463	https://doi.org/10.1371/journal.pone.0076281
Multiple sclerosis	HERV-W	2003 Zawada	http://www.if-pan.krakow.pl/pjp/pdf/2003/5_869.pdf
Multiple sclerosis	HERV-W	2001 Johnston	https://doi.org/10.1002/ana.1131
Multiple sclerosis	HERV-K	2001 Johnston	https://doi.org/10.1002/ana.1131
Multiple sclerosis	HERV-H	2001 Johnston	https://doi.org/10.1002/ana.1131
Multiple sclerosis	HERV-W	2013 Kremer	https://doi.org/10.1002/ana.23970
Multiple sclerosis	HERV-W	2020 Garcia-Montojo	https://doi.org/10.1002/eji.201948423
Multiple sclerosis	HERV-W	2018 Mostafa	https://doi.org/10.1002/jmv.24774
Multiple sclerosis	HERV-H	2005 Christensen	https://doi.org/10.1002/rmv.465
Multiple sclerosis	HERV-W	1999 Jolivet-Reynaud	https://doi.org/10.1006/clim.1999.4789
Multiple sclerosis	HERV-W	1999 Komurian-Pradel	https://doi.org/10.1006/viro.1999.9792
Multiple sclerosis	HERV-W	2001 Perron	https://doi.org/10.1006/viro.2001.1045
Multiple sclerosis	HERV-W	2001 Serra	https://doi.org/10.1007/s100720170019
Multiple sclerosis	HERV-W	2021 Charvet	https://doi.org/10.1007%2Fs12250-021-00372-0
Multiple sclerosis	HERV-W	1991 Perron	https://doi.org/10.1016/0140-6736(91)92579-q
Multiple sclerosis	HERV-W	2017 Ramasamy	https://doi.org/10.1016/j.imlet.2017.02.003
Multiple sclerosis	HERV-W	2004 Rolland	https://doi.org/10.1016/j.jneuroim.2004.10.019
Multiple sclerosis	HERV-H	2007 Christensen	https://doi.org/10.1016/j.jneuroim.2006.09.014
Multiple sclerosis	HERV-W	2009 Petersen	https://doi.org/10.1016/j.jneuroim.2009.08.015
Multiple sclerosis	HERV-H	2009 Petersen	https://doi.org/10.1016/j.jneuroim.2009.08.015
Multiple sclerosis	HERV-W	2015 Madeira	https://doi.org/10.1016/j.jneuroim.2015.12.006
Multiple sclerosis	HERV-W	2015 Arru	https://doi.org/10.1016/j.jns.2015.07.007
Multiple sclerosis	HERV-W	2009 Mameli	https://doi.org/10.1016/j.jviromet.2009.05.024
Multiple sclerosis	HERV-W	2021 Nali	https://doi.org/10.1016/j.msard.2021.103383
Multiple sclerosis	HERV-W	2007 Mameli 2	https://doi.org/10.1016/j.virol.2006.12.019
Multiple sclerosis	HERV-H	1998 Christensen	https://doi.org/10.1016/S0140-6736(05)60075-X
Multiple sclerosis	HERV-W	1998 Garson	https://doi.org/10.1016/S0140-6736(98)24001-3
Multiple sclerosis	HERV-W	1998 Ménard	https://doi.org/10.1016/s0304-3940(98)00171-2
Multiple sclerosis	HERV-H	2000 Christensen	https://doi.org/10.1034/j.1600-0404.2000.101004229.x
Multiple sclerosis	HERV-W	1985 Koprowski	https://doi.org/10.1038/318154a0
Multiple sclerosis	HERV-W	2004 Mattson	https://doi.org/10.1038/nn1004-1021
Multiple sclerosis	HERV-W	2004 Antony	https://doi.org/10.1038/nn1319
Multiple sclerosis	HERV-W	2019 Kremer	https://doi.org/10.1073/pnas.1901283116
Multiple sclerosis	HERV-W	1997 Perron	https://doi.org/10.1073%2Fpnas.94.14.7583
Multiple sclerosis	HERV-W	2003 Firouzi	https://doi.org/10.1080/13550280390173328
Multiple sclerosis	HERV-W	2003 Nowak	https://doi.org/10.1080/13550280390173355
Multiple sclerosis	HERV-W	2003 Serra	https://doi.org/10.1080/13550280390246462
Multiple sclerosis	HERV-W	2005 Perron	https://doi.org/10.1080/13550280590901741
Multiple sclerosis	HERV-W	2008 Ruprecht	https://doi.org/10.1080/13550280801958922
Multiple sclerosis	HERV-H	2002 Christensen	https://doi.org/10.1089/08892220260190344
Multiple sclerosis	HERV-H	2004 Brudek	https://doi.org/10.1089/088922204323048168
Multiple sclerosis	HERV-W	2007 Antony 2	https://doi.org/10.1089/aid.2006.0274
Multiple sclerosis	HERV-W	2006 Antony	https://doi.org/10.1089/aid.2006.22.1253
Multiple sclerosis	HERV-W	2007 Mameli	https://doi.org/10.1099/vir.0.81890-0
Multiple sclerosis	HERV-W	2018 Arru	https://doi.org/10.1111/ene.13648
Multiple sclerosis	HERV-W	2024 Ruberto	https://doi.org/10.1111/imm.13712
Multiple sclerosis	HERV-W	1994 Haahr	https://doi.org/10.1111/j.1749-6632.1994.tb38903.x
Multiple sclerosis	HERV-W	2017 Gjelstrup	https://doi.org/10.1111%2Fimcb.1025
Multiple sclerosis	HERV-H	2017 Gjelstrup	https://doi.org/10.1111%2Fimcb.1025
Multiple sclerosis	HERV-W	2013 Schmitt	https://doi.org/10.1128/jvi.02388-13
Multiple sclerosis	HERV-R	1998 Rasmussen	https://doi.org/10.1155/1998/958379
Multiple sclerosis	HERV-W	2006 Sotgiu	https://doi.org/10.1177/1352458506070773
Multiple sclerosis	HERV-H	2008 Alvarez-Lafuente	https://doi.org/10.1177/1352458507086425
Multiple sclerosis	HERV-K	2008 Tai	https://doi.org/10.1177/1352458508094641
Multiple sclerosis	HERV-W	2009 Saresella	https://doi.org/10.1177/1352458508100840
Multiple sclerosis	HERV-W	2010 Sotgiu	https://doi.org/10.1177/1352458510376956
Multiple sclerosis	HERV-W	2012 Perron	https://doi.org/10.1177/1352458512441381
Multiple sclerosis	HERV-W	2013 Arru	https://doi.org/10.1177/1352458513494957
Multiple sclerosis	HERV-W	2015 Kremer	https://doi.org/10.1177/1352458514560926
Multiple sclerosis	HERV-H	2021 Elkjaer	https://doi.org/10.1177/1352458520987269
Multiple sclerosis	HERV-W	2021 Elkjaer	https://doi.org/10.1177/1352458520987269
Multiple sclerosis	HERV-R	1995 Rasmussen	https://doi.org/10.1177/135245859500100205
Multiple sclerosis	HERV-K	1995 Rasmussen	https://doi.org/10.1177/135245859500100205
Multiple sclerosis	HERV-W	2017 Arru	https://doi.org/10.1177/2055217317742425
Multiple sclerosis	HERV-W	2011 Brudek	https://doi.org/10.1186/1742-4690-8-S1-A210
Multiple sclerosis	HERV-H	2011 Brudek	https://doi.org/10.1186/1742-4690-8-S1-A210
Multiple sclerosis	HERV-W	2014 Garcia-Montojo	https://doi.org/10.1186%2F1742-4690-11-2
Multiple sclerosis	HERV-W	2009 Brudek	https://doi.org/10.1186%2F1742-4690-6-104
Multiple sclerosis	HERV-H	2009 Brudek	https://doi.org/10.1186%2F1742-4690-6-104
Multiple sclerosis	HERV-W	2009 Laufer	https://doi.org/10.1186%2F1742-4690-6-37
Multiple sclerosis	HERV-H	2003 Christensen	https://doi.org/10.1191/1352458503ms867oa
Multiple sclerosis	HERV-W	2002 Dolei	https://doi.org/10.1212/wnl.58.3.471
Multiple sclerosis	HERV-W	2002 Sotgiu	https://doi.org/10.1212/wnl.59.7.1071
Multiple sclerosis	HERV-W	2013 Mameli	https://doi.org/10.1371/journal.pone.0078474
Multiple sclerosis	HERV-W	2013 Garcia-Montojo	https://doi.org/10.1371%2Fjournal.pone.0053623
Multiple sclerosis	HERV-E	2017 Bhetariya	https://doi.org/10.16966%2F2473-1846.133
Multiple sclerosis	HERV-K	2017 Bhetariya	https://doi.org/10.16966%2F2473-1846.133
Multiple sclerosis	HERV-W	2017 Bhetariya	https://doi.org/10.16966%2F2473-1846.133
Multiple sclerosis	HERV-R	1996 Rasmussen	https://doi.org/10.3109/08916939608995334
Multiple sclerosis	HERV-W	2018 Morandi	https://doi.org/10.3389/fimmu.2018.03092
Multiple sclerosis	HERV-W	2013 Olival	https://doi.org/10.3389/fmicb.2013.00172
Multiple sclerosis	HERV-W	2020 Tarlinton	https://doi.org/10.3389/fphar.2019.01645
Multiple sclerosis	HERV-W	2012 Mameli	https://doi.org/10.3389/fpsyt.2015.00183
Multiple sclerosis	HERV-R	2022 Wieland	https://doi.org/10.3390%2Fcells11223619
Multiple sclerosis	HERV-K	2022 Wieland	https://doi.org/10.3390%2Fcells11223619
Multiple sclerosis	HERV-W	2007 Antony	https://doi.org/10.4049/jimmunol.179.2.1210
Multiple sclerosis	HERV-W	2015 Curtin	https://doi.org/10.4161/19420862.2014.985021
Prion disease	HERV-W	2010 Jeong	https://doi.org/10.1016/j.jcv.2009.11.016
Prion disease	HERV-L	2010 Jeong	https://doi.org/10.1016/j.jcv.2009.11.016
Prion disease	HERV-K	2023 Liu	https://doi.org/10.1038/s41467-023-40632-z
Prion disease	HERV-W	2023 Liu	https://doi.org/10.1038/s41467-023-40632-z
Prion disease	HERV-H	2023 Liu	https://doi.org/10.1038/s41467-023-40632-z
Prion disease	HERV-R	2023 Liu	https://doi.org/10.1038/s41467-023-40632-z
Prion disease	HERV-K	2023 Chang	https://doi.org/10.1038%2Fs41467-023-36649-z
Prostate cancer	HERV-K	2002 Schiavetti et al. 2002 12359761	https://aacrjournals.org/cancerres/article-pdf/62/19/5510/2497139/ch1902005510.pdf
Prostate cancer	HERV-E	2003 Wang-Johanning et al. 2003 12833471	https://doi.org/10.1002/cncr.11451
Prostate cancer	HERV-R	2003 Wang-Johanning et al. 2003 12833471	https://doi.org/10.1002/cncr.11451
Prostate cancer	HERV-K	2015 Goering et al. 2015 26384005	https://doi.org/10.1002/pros.23095
Prostate cancer	HERV-K	2011 Goering et al. 2011 21828060	https://doi.org/10.1093/carcin/bgr181
Prostate cancer	HERV-K	2014 Wallace et al. 2014 24858205	https://doi.org/10.1093/carcin/bgu114
Prostate cancer	HERV-E	2006 Pichon et al. 2006 16554552	https://doi.org/10.1093/nar/gkl086
Prostate cancer	HERV-L	2006 Pichon et al. 2006 16554552	https://doi.org/10.1093/nar/gkl086
Prostate cancer	HERV-E	2010 Gimenez et al. 2010 20053729	https://doi.org/10.1093/nar/gkp1214
Prostate cancer	HERV-W	2010 Gimenez et al. 2010 20053729	https://doi.org/10.1093/nar/gkp1214
Prostate cancer	HERV-H	2004 Yi et al. 2004 15105536	https://doi.org/10.1099/vir.0.79791-0
Prostate cancer	HERV-W	2004 Yi et al. 2004 15105536	https://doi.org/10.1099/vir.0.79791-0
Prostate cancer	HERV-H	2014 Kudo-Saito et al. 2014 24590808	https://doi.org/10.1158/0008-5472.can-13-1349
Prostate cancer	HERV-E	2021 Steiner et al. 2021 33941616	https://doi.org/10.1158/0008-5472.can-20-3975
Prostate cancer	HERV-L	2021 Steiner et al. 2021 33941616	https://doi.org/10.1158/0008-5472.can-20-3975
Prostate cancer	HERV-W	2021 Steiner et al. 2021 33941616	https://doi.org/10.1158/0008-5472.can-20-3975
Prostate cancer	HERV-K	2021 Steiner et al. 2021 33941616	https://doi.org/10.1158/0008-5472.can-20-3975
Prostate cancer	HERV-K	2013 Reis et al. 2013 24081977	https://doi.org/10.1158/1078-0432.ccr-12-3580
Prostate cancer	HERV-K	2020 Kaplan et al. 2020 32165916	https://doi.org/10.1186/s13027-020-00284-w
Prostate cancer	HERV-K	2016 Rastogi et al. 2016 28191285	https://doi.org/10.18632/genesandcancer.126
Prostate cancer	HERV-K	2013 Agoni et al. 2013 23847768	https://doi.org/10.3389/fonc.2013.00180
Prostate cancer	HERV-H	2022 Manca et al. 2022 35056043	https://doi.org/10.3390/pathogens11010095
Prostate cancer	HERV-K	2022 Manca et al. 2022 35056043	https://doi.org/10.3390/pathogens11010095
Prostate cancer	HERV-K	2018 Ibba et al. 2018 30087231	https://doi.org/10.3390/v10080412
Prostate cancer	HERV-E	2021 Rezaei et al. 2021 33802118	https://doi.org/10.3390/v13030449
Prostate cancer	HERV-H	2021 Rezaei et al. 2021 33802118	https://doi.org/10.3390/v13030449
Prostate cancer	HERV-W	2021 Rezaei et al. 2021 33802118	https://doi.org/10.3390/v13030449
Prostate cancer	HERV-K	2021 Rezaei et al. 2021 33802118	https://doi.org/10.3390/v13030449
Prostate cancer	HERV-R	2021 Ko et al. 2021 33691904	https://doi.org/10.5483/bmbrep.2021.54.7.246
Prostate cancer	HERV-K	2008 Ishida et al. 2008 19006261	https://www.ncbi.nlm.nih.gov/pmc/articles/PMC2935773/pdf/1424-9634-08-015.pdf
Psoriasis	HERV-K	2011 Ariza	https://doi.org/10.1038/jid.2011.217
Psoriasis	HERV-K	2012 Lai	https://doi.org/10.1038/jid.2012.69
Psoriasis	HERV-K	2018 Lättekivi	https://doi.org/10.1038/s41598-018-22734-7
Psoriasis	HERV-W	2018 Lättekivi	https://doi.org/10.1038/s41598-018-22734-7
Psoriasis	HERV-K	2005 Foerster	https://doi.org/10.1111/j.0022-202x.2004.23504.x
Psoriasis	HERV-E	2004 Bessis	https://doi.org/10.1111/j.1365-2133.2004.06116.x
Psoriasis	HERV-K	2005 Molès	https://doi.org/10.1111/j.1365-2133.2005.06555.x
Psoriasis	HERV-W	2005 Molès	https://doi.org/10.1111/j.1365-2133.2005.06555.x
Psoriasis	HERV-E	2005 Molès	https://doi.org/10.1111/j.1365-2133.2005.06555.x
Psoriasis	HERV-K	2014 Gupta	https://doi.org/10.1186%2Fs12967-014-0256-4
Psoriasis	HERV-E	2021 Bergallo	https://doi.org/10.23736/s2784-8671.18.06133-3
Psoriasis	HERV-K	2023 Krishnan	https://doi.org/10.3390%2Fijms242316725
Rheumatoid Arthritis	HERV-K	1997 Nakagawa	https://doi.org/10.1002/art.1780400407
Rheumatoid Arthritis	HERV-L	1997 Nakagawa	https://doi.org/10.1002/art.1780400407
Rheumatoid Arthritis	HERV-K	1999 Seidl	https://doi.org/10.1016/s0198-8859(98)00095-0
Rheumatoid Arthritis	HERV-W	2000 Gaudin	https://doi.org/10.1093/rheumatology/39.9.950
Rheumatoid Arthritis	HERV-K	2017 Mameli	https://doi.org/10.1111/cei.12964
Rheumatoid Arthritis	HERV-E	1995 Takeuchi	https://doi.org/10.1111/j.1365-2249.1995.tb05555.x
Rheumatoid Arthritis	HERV-R	1995 Takeuchi	https://doi.org/10.1111/j.1365-2249.1995.tb05555.x
Rheumatoid Arthritis	HERV-K	2010 Freimanis	https://doi.org/10.1111/j.1365-2249.2010.04110.x
Rheumatoid Arthritis	HERV-K	2009 Reynier	https://doi.org/10.1111/j.1365-3083.2009.02271.x
Rheumatoid Arthritis	HERV-K	2006 Ejtehadi	https://doi.org/10.1136/ard.2004.031146
Rheumatoid Arthritis	HERV-W	2021 Jasemi	https://doi.org/10.3390/jcm10215153
Rheumatoid Arthritis	HERV-K	2023 Laine	https://doi.org/10.3390/microorganisms11051310
Rheumatoid Arthritis	HERV-R	2010 Nelson	https://doi.org/10.3899/jrheum.090735
Rheumatoid Arthritis	HERV-K	2014 Nelson	https://doi.org/10.3899/jrheum.130502
Rheumatoid Arthritis	HERV-K	2022 Wang	https://doi.org/10.3899/jrheum.201492
Rheumatoid Arthritis	HERV-R	1994 Takeuchi	https://europepmc.org/article/med/7959594
Rheumatoid Arthritis	HERV-E	1994 Takeuchi	https://europepmc.org/article/med/7959594
Rheumatoid Arthritis	HERV-K	2005 Sicat	https://www.jrheum.org/content/32/9/1821
Rheumatoid Arthritis	HERV-K	2006 Ehlhardt	https://www.jrheum.org/content/33/1/16.long
Schizophrenia	HERV-W	2007 Weis	https://doi.org/10.1007/s00702-006-0599-y
Schizophrenia	HERV-W	2008 Perron	https://doi.org/10.1016/j.biopsych.2008.06.028
Schizophrenia	HERV-K	2006 Otowa	https://doi.org/10.1016/j.neulet.2006.09.004
Schizophrenia	HERV-K	2015 Canuti	https://doi.org/10.1016/j.psychres.2015.08.025
Schizophrenia	HERV-W	2018 Melbourne	https://doi.org/10.1016/j.psychres.2017.09.025
Schizophrenia	HERV-K	2019 Mak	https://doi.org/10.1016/j.psychres.2018.12.012
Schizophrenia	HERV-K	2008 Dickerson	https://doi.org/10.1016/j.schres.2008.05.005
Schizophrenia	HERV-W	2023 Wu	https://doi.org/10.1016/j.virs.2022.08.005
Schizophrenia	HERV-W	2024 Zhang	https://doi.org/10.1016/j.virs.2023.09.001
Schizophrenia	HERV-W	2021 Tamouza	https://doi.org/10.1038/s41398-021-01499-0
Schizophrenia	HERV-W	2004 Karlsson	https://doi.org/10.1038/sj.mp.4001439
Schizophrenia	HERV-W	2012 Perron 2	https://doi.org/10.1038/tp.2012.125
Schizophrenia	HERV-W	2001 Karlsson	https://doi.org/10.1073/pnas.061021998
Schizophrenia	HERV-W	2011 Huang	https://doi.org/10.1093/schbul/sbp166
Schizophrenia	HERV-K	2012 Nyegaard	https://doi.org/10.1097/ypg.0b013e328353953c
Schizophrenia	HERV-W	2008 Yao	https://doi.org/10.1111/j.1601-183x.2007.00334.x
Schizophrenia	HERV-K	2005 Frank	https://doi.org/10.1128/jvi.79.17.10890-10901.2005
Schizophrenia	HERV-W	2013 Hegyi	https://doi.org/10.1186/1745-6150-8-5
Schizophrenia	HERV-W	2019 Fang Li	https://doi.org/10.1371%2Fjournal.pone.0207353
Schizophrenia	HERV-H	2019 Fang Li	https://doi.org/10.1371%2Fjournal.pone.0207353
Schizophrenia	HERV-W	2023 Li	https://doi.org/10.3390/ijms24033000
Schizophrenia	HERV-W	2022 Yan	https://doi.org/10.3390/v14010145
Schizophrenia	HERV-W	2023 Yao	https://doi.org/10.3390/v15010168
Skin cancer	HERV-K	2002 Schiavetti et al. 2002 12359761	https://aacrjournals.org/cancerres/article-pdf/62/19/5510/2497139/ch1902005510.pdf
Skin cancer	HERV-K	2003 Muster et al. 2003 14695188	https://aacrjournals.org/cancerres/article-pdf/63/24/8735/2511066/zch02403008735.pdf
Skin cancer	HERV-R	2006 Kim et al. 2006 16443335	https://doi.org/10.1016/j.gene.2005.11.008
Skin cancer	HERV-K	2009 Serafino et al. 2009 19167380	https://doi.org/10.1016/j.yexcr.2008.12.023
Skin cancer	HERV-K	2007 Oricchio et al. 2007 17237820	https://doi.org/10.1038/sj.onc.1210214
Skin cancer	HERV-K	2008 Hahn et al. 2008 18462078	https://doi.org/10.1089/aid.2007.0286
Skin cancer	HERV-K	2013 Schmitt et al. 2013 23338945	https://doi.org/10.1093/gbe/evt010
Skin cancer	HERV-K	2006 Büscher et al. 2006 16718269	https://doi.org/10.1097/01.cmr.0000215031.07941.ca
Skin cancer	HERV-H	2004 Yi et al. 2004 15105536	https://doi.org/10.1099/vir.0.79791-0
Skin cancer	HERV-W	2004 Yi et al. 2004 15105536	https://doi.org/10.1099/vir.0.79791-0
Skin cancer	HERV-R	1996 Andersson et al. 1996 8592062	https://doi.org/10.1111/1523-1747.ep12329612
Skin cancer	HERV-K	2013 Singh et al. 2013 23311654	https://doi.org/10.1111/pcmr.12066
Skin cancer	HERV-K	2005 Büscher et al. 2005 15899808	https://doi.org/10.1158/0008-5472.can-04-2983
Skin cancer	HERV-K	2006 Humer et al. 2006 16452225	https://doi.org/10.1158/0008-5472.can-05-2452
Skin cancer	HERV-H	2014 Kudo-Saito et al. 2014 24590808	https://doi.org/10.1158/0008-5472.can-13-1349
Skin cancer	HERV-K	2013 Reis et al. 2013 24081977	https://doi.org/10.1158/1078-0432.ccr-12-3580
Skin cancer	HERV-K	2015 Krishnamurthy et al. 2015 25829402	https://doi.org/10.1158/1078-0432.ccr-14-3197
Skin cancer	HERV-E	1996 Turbeville et al. 1996 9068005	https://doi.org/10.1159/000164053
Skin cancer	HERV-K	2010 Li et al. 2010 20874005	https://doi.org/10.3109/07357907.2010.512604
Skin cancer	HERV-K	2013 Huang et al. 2013 23599687	https://doi.org/10.4103/1477-3163.109032
Skin cancer	HERV-R	2021 Ko et al. 2021 33691904	https://doi.org/10.5483/bmbrep.2021.54.7.246
Skin cancer	HERV-K	2008 Ishida et al. 2008 19006261	https://www.ncbi.nlm.nih.gov/pmc/articles/PMC2935773/pdf/1424-9634-08-015.pdf
Systemic Lupus Erythematosus	HERV-H	1996 Bengtsson	https://doi.org/10.1002/art.1780391007
Systemic Lupus Erythematosus	HERV-H	2017 Laska	https://doi.org/10.1002/art.39867
Systemic Lupus Erythematosus	HERV-E	2005 Piotrowski	https://doi.org/10.1007/s10067-005-1123-8
Systemic Lupus Erythematosus	HERV-E	2015 Wu	https://doi.org/10.1016/j.jdermsci.2014.12.004
Systemic Lupus Erythematosus	HERV-K	2017 Tsang-A-Sjoe	https://doi.org/10.1016/j.molimm.2017.10.004
Systemic Lupus Erythematosus	HERV-E	2003 Naito	https://doi.org/10.1023/a:1025369500466
Systemic Lupus Erythematosus	HERV-E	2013 Nakkuntod	https://doi.org/10.1038/jhg.2013.6
Systemic Lupus Erythematosus	HERV-K	2021 Tokuyama	https://doi.org/10.1084/jem.20191766
Systemic Lupus Erythematosus	HERV-K	2022 Liu	https://doi.org/10.1093/hmg/ddab327
Systemic Lupus Erythematosus	HERV-E	1999 Ogasawara	https://doi.org/10.1093/rheumatology/38.11.1163
Systemic Lupus Erythematosus	HERV-K	2011 Krzysztalowska-Wawrzyniak	https://doi.org/10.1093/rheumatology/ker022
Systemic Lupus Erythematosus	HERV-R	2009 Blank	https://doi.org/10.1177/0961203309345728
Systemic Lupus Erythematosus	HERV-K	2018 Margery-Muir	https://doi.org/10.1177/0961203318787039
Systemic Lupus Erythematosus	HERV-E	2019 Wang	https://doi.org/10.1186/s12964-019-0416-5
Systemic Lupus Erythematosus	HERV-E	2001 Ogasawara 2	https://doi.org/10.1191/096120301678416114
Systemic Lupus Erythematosus	HERV-E	2017 Tongyoo	https://doi.org/10.1371%2Fjournal.pone.0177119
Systemic Lupus Erythematosus	HERV-L	2017 Tongyoo	https://doi.org/10.1371%2Fjournal.pone.0177119
Systemic Lupus Erythematosus	HERV-E	2000 Ogasawara	https://doi.org/10.3109/08916930108994105
Systemic Lupus Erythematosus	HERV-L	2021 Stearrett	https://doi.org/10.3389%2Ffimmu.2021.661437
Systemic Lupus Erythematosus	HERV-H	2021 Stearrett	https://doi.org/10.3389%2Ffimmu.2021.661437
Systemic Lupus Erythematosus	HERV-K	2021 Stearrett	https://doi.org/10.3389%2Ffimmu.2021.661437
Systemic Lupus Erythematosus	HERV-R	2021 Stearrett	https://doi.org/10.3389%2Ffimmu.2021.661437
Systemic Lupus Erythematosus	HERV-W	2023 Talotta	https://doi.org/10.3390%2Fijms24032259
Systemic Lupus Erythematosus	HERV-K	2022 Khadjinova	https://doi.org/10.55563/clinexprheumatol/2kg1d8
Systemic Lupus Erythematosus	HERV-K	2005 Ren	https://rs.yiigle.com/cmaid/164878
Systemic Lupus Erythematosus	HERV-E	2001 Ogasawara	https://www.jrheum.org/content/28/3/533
Testicular cancer	HERV-K	1996 Sauter et al. 1996 8813125	http://aacrjournals.org/cancerres/article-pdf/56/19/4362/2461646/cr0560194362.pdf
Testicular cancer	HERV-K	2002 Armbruester et al. 2002 12060620	http://aacrjournals.org/clincancerres/article-pdf/8/6/1800/2084498/1800.pdf
Testicular cancer	HERV-K	1999 Goedert et al. 1999 10207631	https://aacrjournals.org/cebp/article-pdf/8/4/293/3255675/ce049900293o.pdf
Testicular cancer	HERV-K	2012 Kraus et al. 2012 23155245	https://ar.iiarjournals.org/content/anticanres/32/11/4797.full.pdf
Testicular cancer	HERV-W	2021 Kasperek et al. 2021 34318590	https://doi.org/10.1002/1878-0261.13069
Testicular cancer	HERV-K	2004 Kleiman et al. 2004 15095315	https://doi.org/10.1002/ijc.11649
Testicular cancer	HERV-H	1999 Kowalski et al. 1999 10329003	https://doi.org/10.1006/geno.1999.5787
Testicular cancer	HERV-H	1993 Löwer et al. 1993 8421897	https://doi.org/10.1006/viro.1993.1066
Testicular cancer	HERV-K	1993 Boller et al. 1993 8356806	https://doi.org/10.1006/viro.1993.1487
Testicular cancer	HERV-K	2002 Vinogradova et al. 2002 11810253	https://doi.org/10.1007/s00438-001-0596-7
Testicular cancer	HERV-H	2009 Ahn et al. 2009 19669627	https://doi.org/10.1007/s10059-009-0107-y
Testicular cancer	HERV-K	2009 Ahn et al. 2009 19669627	https://doi.org/10.1007/s10059-009-0107-y
Testicular cancer	HERV-K	1995 Vogetseder et al. 1995 7590908	https://doi.org/10.1016/0165-2478(95)00033-2
Testicular cancer	HERV-K	1998 Roelofs et al. 1998 9777959	https://doi.org/10.1016/s0002-9440(10)65672-6
Testicular cancer	HERV-K	1999 Florl et al. 1999 10424731	https://doi.org/10.1038/sj.bjc.6690524
Testicular cancer	HERV-K	2000 Boese et al. 2000 10980608	https://doi.org/10.1038/sj.onc.1203794
Testicular cancer	HERV-W	2018 Haffner et al. 2018 30181298	https://doi.org/10.1073/pnas.1803292115
Testicular cancer	HERV-K	2006 Rakoff-Nahoum et al. 2006 16438646	https://doi.org/10.1089/aid.2006.22.52
Testicular cancer	HERV-K	1979 Bronson et al. 1979 287828	https://doi.org/10.1093/jnci/63.2.337
Testicular cancer	HERV-W	1991 Mantia et al. 1991 2027759	https://doi.org/10.1093/nar/19.7.1513
Testicular cancer	HERV-W	2006 Pichon et al. 2006 16554552	https://doi.org/10.1093/nar/gkl086
Testicular cancer	HERV-K	2006 Pichon et al. 2006 16554552	https://doi.org/10.1093/nar/gkl086
Testicular cancer	HERV-H	2010 Gimenez et al. 2010 20053729	https://doi.org/10.1093/nar/gkp1214
Testicular cancer	HERV-W	2010 Gimenez et al. 2010 20053729	https://doi.org/10.1093/nar/gkp1214
Testicular cancer	HERV-K	2010 Gimenez et al. 2010 20053729	https://doi.org/10.1093/nar/gkp1214
Testicular cancer	HERV-K	1996 Götzinger et al. 1996 9000088	https://doi.org/10.1099/0022-1317-77-12-2983
Testicular cancer	HERV-K	2001 Bieda et al. 2001 11172100	https://doi.org/10.1099/0022-1317-82-3-591
Testicular cancer	HERV-K	2008 Boller et al. 2008 18198388	https://doi.org/10.1099/vir.0.83534-0
Testicular cancer	HERV-K	1998 Herbst et al. 1998 9524581	https://doi.org/10.1111/j.1699-0463.1998.tb01338.x
Testicular cancer	HERV-H	2008 Ruprecht et al. 2008 18684837	https://doi.org/10.1128/jvi.01016-08
Testicular cancer	HERV-W	2008 Ruprecht et al. 2008 18684837	https://doi.org/10.1128/jvi.01016-08
Testicular cancer	HERV-K	2008 Ruprecht et al. 2008 18684837	https://doi.org/10.1128/jvi.01016-08
Testicular cancer	HERV-H	1993 Wilkinson et al. 1993 8388483	https://doi.org/10.1128/jvi.67.6.2981-2989.1993
Testicular cancer	HERV-K	1995 Löwer et al. 1995 7983704	https://doi.org/10.1128/jvi.69.1.141-149.1995
Testicular cancer	HERV-K	1995 Sauter et al. 1995 7983737	https://doi.org/10.1128/jvi.69.1.414-421.1995
Testicular cancer	HERV-K	1997 Boller et al. 1997 9151852	https://doi.org/10.1128/jvi.71.6.4581-4588.1997
Testicular cancer	HERV-K	2008 Flockerzi et al. 2008 18664271	https://doi.org/10.1186/1471-2164-9-354
Testicular cancer	HERV-W	2017 Benesova et al. 2017 28302141	https://doi.org/10.1186/s12977-017-0342-9
Testicular cancer	HERV-K	2001 Bokemeyer et al. 2001 11408498	https://doi.org/10.1200/jco.2001.19.12.3029
Testicular cancer	HERV-K	2019 Chan et al. 2019 30818388	https://doi.org/10.1371/journal.pone.0212970
Testicular cancer	HERV-K	2021 Morozov and Morozov 2021 34830279	https://doi.org/10.3390/ijms222212398
Testicular cancer	HERV-K	2015 Bhardwaj et al. 2015 25746218	https://doi.org/10.3390/v7030939
Testicular cancer	HERV-K	1996 Herbst et al. 1996 8909261	https://www.ncbi.nlm.nih.gov/pmc/articles/PMC1865275/pdf/amjpathol00035-0292.pdf
Type I Diabetes	HERV-W	2019 Levet	https://doi.org/10.1007/s11892-019-1256-9
Type I Diabetes	HERV-K	1997 Conrad	https://doi.org/10.1016/s0092-8674(00)80338-4
Type I Diabetes	HERV-K	1998 Lan	https://doi.org/10.1016/S0092-8674(00)81777-8
Type I Diabetes	HERV-K	2019 Niegowska	https://doi.org/10.1038/s41598-019-42788-5
Type I Diabetes	HERV-W	2019 Niegowska	https://doi.org/10.1038/s41598-019-42788-5
Type I Diabetes	HERV-W	2018 Curtin	https://doi.org/10.1111/dom.13357
Type I Diabetes	HERV-W	2020 Curtin	https://doi.org/10.1111/dom.14010
Type I Diabetes	HERV-W	2017 Liveto	https://doi.org/10.1172/jci.insight.94387
Type I Diabetes	HERV-K	1999 Doner	https://doi.org/10.1210/jcem.84.4.5638
Type I Diabetes	HERV-W	2016 Soygur	https://doi.org/10.14670/hh-11-735
Type I Diabetes	HERV-K	2014 Mason	https://doi.org/10.2337/db13-1382
Type I Diabetes	HERV-K	2004 Marguerat	https://doi.org/10.2337/diabetes.53.3.852
Type I Diabetes	HERV-K	2022 Noli	https://doi.org/10.3390/pathogens11101188
Type I Diabetes	HERV-W	2022 Noli 2	https://doi.org/10.3390/zoonoticdis2010005
Type I Diabetes	HERV-W	2021 Noli	https://doi.org/10.3390%2Fpathogens10091135
